# Supplementary material for: The heterogeneous impact of public security cameras on safety perceptions in cities: Evidence from China
Source: PNAS Nexus. 2025 Oct 16;4(10):pgaf331. doi: 10.1093/pnasnexus/pgaf331 (PMC12575433; doi:10.1093/pnasnexus/pgaf331)
Supplement: pgaf331_Supplementary_Data [file pgaf331_supplementary_data.zip]

Archive with 2 entries (2 files):
- PNASNEXUS-PNASNEXUS-2025-00303-TR-s01.dta
- PNASNEXUS-PNASNEXUS-2025-00303-TR-s09.pdf
